# Supplementary material for: Rational Design of Adenylate Kinase Thermostability through Coevolution and Sequence Divergence Analysis
Source: Int J Mol Sci. 2021 Mar 9;22(5):2768. doi: 10.3390/ijms22052768 (PMC7967156; doi:10.3390/ijms22052768)
Supplement: Supplementary file 1 [file ijms-22-02768-s001.zip]

Archive with 2 entries (2 files):
- SI.v6 proofread.docx
- The database of thermophile and mesophile classification.xlsx
